# Supplementary material for: The Diagnostic Usefulness of Circulating Profile of Extracellular Matrix Components: Sulfated Glycosaminoglycans (sGAG), Hyaluronan (HA) and Extracellular Part of Syndecan-1 (sCD138) in Patients with Crohn’s Disease and Ulcerative Colitis
Source: J Clin Med. 2021 Apr 16;10(8):1722. doi: 10.3390/jcm10081722 (PMC8073401; doi:10.3390/jcm10081722)
Supplement: Supplementary file 1 [file jcm-10-01722-s001.zip]

Archive with 1 entries (1 files):
- jcm-1173742-supplementary.pdf
